# Supplementary material for: Eco-Friendly Octylsilane-Modified Amino-Functional Silicone Coatings for a Durable Hybrid Organic–Inorganic Water-Repellent Textile Finish
Source: Polymers (Basel). 2025 Jun 5;17(11):1578. doi: 10.3390/polym17111578 (PMC12157011; doi:10.3390/polym17111578)
Supplement: Supplementary file 1 [file polymers-17-01578-s001.zip]

Archive with 1 entries (1 files):
- polymers-3644305-supplementary.pdf
